# Supplementary material for: Gene signature related to cancer stem cells and fibroblasts of stem‐like gastric cancer predicts immunotherapy response
Source: Clin Transl Med. 2023 Jul 30;13(8):e1347. doi: 10.1002/ctm2.1347 (PMC10387327; doi:10.1002/ctm2.1347)
Supplement: Supplementary file 2 — Supplementary Information [file CTM2-13-e1347-s001.xlsx]

## Sheet: Sheet1
Supplementary Table1. PAM965 for five molecular type
Stemlike	Gastric	Intestinal	Inflammatory	Mixedstroma
C7	GKN2	GINS2	CXCL9	H19
HSPB6	GKN1	PHLDA2	CXCL10	MAGEA4
PGM5	TFF2	AW817811	GBP5	TRIB3
FHL1	C6orf58	SPIRE2	WARS	GGH
OGN	LIPF	CDC20	BC050625	FAM176A
THBS4	TFF1	PPP1R1B	GZMB	C12orf56
SCRG1	BC020889	NIPAL1	ZNF683	CSAG1
DQ895626	MUC5AC	CKMT1B	GBP1	CCNE1
RGMA	PGA5	CDH17	CCL5	NKD2
CNN1	PGC	TRIM15	NKG7	COL11A1
CPXM2	PGA3	MYO1A	UBD	SQLE
SFRP1	CAPN9	CKMT1A	CD8A	SALL4
C7orf58	EU176471	MLXIPL	STAT1	GLDC
ABI3BP	PSCA	CLDN3	CCL4L1	CT45A3
SMOC2	DPCR1	GPT	HLA-DQA1	UBE2C
MYLK	SCGB2A1	YBX2	GNLY	GNG4
SPARCL1	AKR1B10	PLEK2	LAG3	GAGE1
LMO3	ANXA10	BIRC5	ADAMDEC1	TUBB3
DACT3	VSIG2	F12	HLA-DPA1	GAGE2B
MFAP4	REP15	ERN2	RARRES3	KRT80
KIAA0353	CHGA	DHRS11	GZMH	TOP2A
CRYAB	GHRL	SFN	DQ896326	MAGEA12
PRUNE2	NKX6-2	FUT3	HLA-DOA	BC069998
MSRB3	BCAS1	SH3RF2	C1QB	MMP11
LMOD1	VSIG1	CES2	TNFSF13B	CST1
PDLIM3	ATP4B	GPA33	LAMP3	COL10A1
FLNC	GIF	C1orf135	FCER1G	FLJ39632
DES	SOX21	TRIP13	C1QC	MPP6
TAGLN	SOSTDC1	C2orf82	CD74	SLC2A1
PODN	ADH1C	CDX1	CD2	TPX2
HSPB7	CA2	ACOT11	PLA2G7	CDKN2A
MAMDC2	ADH1A	PBK	CD38	MAGEA6
HSPB8	C20orf114	GGT6	AIM2	SNTB1
ABCA8	MSMB	BC036512	CCL8	APCDD1
KCNMA1	SST	MALL	HCST	DSCR8
DARC	REG3A	PCSK9	FYB	TRIP13
FRZB	HPGD	C20orf46	HLA-DRA	C19orf2
SORBS1	CYP2C18	ITPKA	NTN3	NKD1
CLIP3	FCGBP	GSDMB	APOC1	SLC29A4
C14orf132	ATP4A	AURKA	CD163	GAGE6
NEXN	GSTA1	SLC22A18	CD3D	CHST13
SPON1	CTSE	HOXA10	IL18BP	FLJ22184
MGP	AKR1C2	FLJ32063	PSMB9	QPCT
RNF150	GSTA2	DHCR7	DKFZp686O16217	NOTUM
ZCCHC24	KCNE2	NEK2	EPSTI1	AK054990
PPP1R3C	CIDEC	CDX2	ITGB2	GPR37
JAM3	FAM3B	PLA2G4F	TYROBP	CKS1B
MRGPRF	ALDH3A1	TTK	HLA-DMB	APOA2
FERMT2	SLC28A2	S100A14	PLEK	PROX1
RBPMS2	AF161441	CDC45L	ITK	PCSK1N
BNC2	ALDOB	SLC6A10P	APOE	CNTNAP2
MYL9	CLCA1	MARVELD3	FAM20B	AURKA
CALD1	LTF	CEP55	IFIT3	CENPA
SDPR	FAM20B	CYP4F12	HLA-DPB1	C19orf46
RERG	ARL14	PTTG3	IL23A	SLC7A5
CHRDL2	SULT1C2	BX115874	IGKC	LGALS7B
KCNMB1	TM4SF4	VIPR1	MS4A6A	CTAG2
SYNC	TNFRSF17	UBE2C	HLA-DRB3	ETV4
LEPR	DQ895224	REEP6	CCL3L3	CTHRC1
FAM129A	RNASE1	MUPCDH	HLA-DMA	ESM1
DPYSL3	KRT20	PKMYT1	PSAT1	TNFRSF19
SLIT2	DUOXA2	BUB1	HLA-DRB1	NRCAM
C21orf34	DEFB4	CCNE1	CD247	OIP5
JAM2	TPSAB1	MUC17	GZMK	ORM1
LIMS2	SLC26A3	METTL7B	AIF1	DKFZp566F223
COX7A1	IGKC	A1CF	IFI44L	MLLT11
TCEAL2	PIGR	GPR128	SRGN	DKFZp434I0916
PDE7B	CXCL17	SATB2	KYNU	DFNA5
SETBP1	PLA2G10	DHCR24	IFI16	RBP1
SMTN	C6orf105	GRB7	PVRIG	WDR72
EML1	C5orf32	SLC7A5	WAS	FGB
RCAN2	MAL	CYP3A5	HLA-DQB1	MELK
CYP1B1	ITLN1	KBTBD11	FGL2	COL12A1
GTF2A1L	CAPN13	TPX2	ALOX5AP	IGF2BP3
GUCY1A3	CPA3	PRSS8	CD69	SNAR-A2
SVEP1	AGR2	GOLT1A	OASL	BUB1
SRPX	REG4	CLDN15	CXCL13	VIL1
IGF1	FAM3D	MUC13	CCL3	S100A9
NDN	AADAC	FASN	TYMS	GRB7
MYH11	AKR7A3	ZC3H12A	HCLS1	SYT7
CYBRD1	HDC	CCNB2	MAP4K1	CCNB2
RECK	GPT	SLCO4A1	FCGR2A	DHCR7
ANKRD35	HMGCS2	CYP2J2	SLC1A3	HOXA10
SSPN	MS4A8B	PIGR	BC012317	SCD
COL14A1	HYAL1	AGMAT	BST2	CLDN3
SERPINF1	REG1A	CLRN3	TGM2	CDC2
PNCK	AKR1C1	Hes6	IFI44	VANGL2
PDE1A	CA9	SCD	GIMAP4	FNDC1
CXCL12	VILL	KIAA0101	RGS1	CDKN1C
BARX1	MT1M	TPD52	NCF1	IL8
CASQ2	MGC29506	PTTG1	GPNMB	MME
LOC284297	CD79A	FAM83E	GAD1	MYOM3
FEZ1	TM6SF2	GUCY2C	DOCK2	EPDR1
TMEM100	CLDN23	PRSS3	EVI2B	ALDOC
KIAA1881	ABCA8	MELK	RAC2	TTK
PLAC9	ZG16B	TJP3	MMP9	COL1A1
TPM2	CXCL14	PSAT1	CD6	Hes6
DIXDC1	C1orf125	AGR2	KIAA0101	CDC20
MXRA7	CLDN18	TOP2A	C3	PFN2
MN1	LYPD6B	ALDOC	MMP12	UCHL1

## Sheet: Sheet2
Supplementary Table2. Stem like 276 gene signature of DEG between stem like cell and others at single cell level.
CALD1
MFGE8
COX7A1
LBH
GPX3
BGN
CSRP1
SPARC
CNN3
CAV1
ANXA6
ARID5B
SH3BGRL
EPAS1
PKIG
MTRNR2L2
CYR61
LTBP1
AXL
CLIC4
CTGF
THBS1
TUBA1A
SEC63
TAGLN
COL4A2
COL6A2
GBP2
JAG1
MYADM
NUPR1
MLTK
ENAH
DCN
C1S
NME4
MYL9
ITM2C
IGFBP7
TSC22D3
ZNF428
NME3
TROVE2
FLNA
CKB
NFIB
THOC2
RGS1
CPM
SELM
GNAI2
HNRNPH3
GADD45B
VAMP5
TUBB6
BCAP29
SRGN
SERTAD1
PTRF
FUNDC2
NET1
IGFBP4
NSMCE1
VIM
SOCS3
TCEAL4
WSB1
CD79A
FLOT1
RRAGA
C7orf50
TPM2
SMARCB1
HES4
RNASEH2C
HNRNPH2
ZFAND1
MSN
C1R
NFIC
COL1A2
FN1
PTEN
CETN2
RGS2
PPP1R2
ERGIC2
MTHFD2
C9orf3
NR4A1
H1FX
NBEAL1
MAPRE1
KMT2E
GPRC5C
CLK1
LPP
COL3A1
PRMT2
COL6A1
EGR1
ITGB1BP1
MRPL2
MED4
NSRP1
HDDC2
TMEM50B
OAT
MPHOSPH8
IFITM2
C1D
CAV2
RAB34
RBBP7
VKORC1
C11orf73
TPPP3
TTC1
SAT2
FOXP1
BTG2
C6orf48
DDX24
CRIP2
SYNE2
STOM
NUDT4
EAPP
TAF7
CTSL
DARS
LEPROT
NFU1
UBE2D1
PDHB
CALU
UBE2J1
MGMT
CITED2
SERPINH1
COX11
ID3
PPA2
RAMP1
MEA1
UBE2E1
EIF2S3
N4BP2L2
DDAH2
LGALS1
ILK
PAIP2
DCTN3
C10orf10
PTMS
MEAF6
REXO2
FBXW5
GRHPR
NCOR1
CAMLG
USP16
EMP3
UBE2V2
SF1
YY1
IK
H1F0
ARL2
FOSB
SERINC3
RAP1A
EMP2
GSTM3
PSMD12
YPEL5
PHLDA1
SLTM
PYURF
IGBP1
PRKCDBP
C19orf60
PNISR
TCEAL8
SEPP1
MAF1
UGP2
PIN1
YBX3
ATP6AP2
KLF2
JUNB
DUT
ATP6V1E1
MRPS6
ZYX
CYB5R3
DDX1
EID1
PDLIM5
NGFRAP1
PDLIM7
OPTN
PCSK7
GLO1
JAK1
PPP1R7
IER2
ESD
TMEM261
TBCB
EIF4B
TXNIP
ISCU
CFDP1
RAD23A
FOS
MT2A
LDHB
PNKD
ZFP36
JUN
EPS8
TINAGL1
NDUFA5
PRKAR1A
IDH2
EIF1B
MRPL43
TCEA1
GSN
COX20
RAB18
BST2
IGLL5
CIRBP
LITAF
RTF1
NAP1L1
PPP1R15A
CARHSP1
IQGAP1
TCF25
TSC22D1
PCMT1
HADHA
YWHAQ
RHOB
ITGB1
CAMTA1
HMGN2
CCNI
EIF4A2
DSTN
DDX18
MRPL55
MORF4L1
ATP6V1G1
LAPTM4A
PCNP
HSPA1A
BRK1
CRIP1
PEBP1
PNRC1
NDUFB6
TPM1
BTG1
CD151
SKP1
DDX5
ITM2B
HSPB1
SEPW1
IFITM3
MALAT1

## Sheet: Sheet3
Supplementary Table3. Stem like 110 gene signature of DEG between stemlike tumor cell and stem like fibroblast.
RERGL
BCAM
NRGN
PTPLA
SORBS2
C2orf40
PLN
SNCG
NET1
RGS4
AKAP1
GPRC5C
MYH11
MAP3K7CL
SERPINI1
RCAN2
ZBTB16
RRAD
MT1M
KLF2
RAMP1
LBH
FRY
MOB2
KLHL23
NOL3
CSRP2
FAM129A
CAMK2G
DSTN
TMEM51
CKB
PHLDA2
CNN1
MTRNR2L2
PTP4A3
ARID5A
SORT1
GADD45B
TSC22D1
FILIP1
SOD3
EGR1
EFHD1
CRIP1
ZFHX3
TAGLN
TESC
C11orf96
TBC1D1
TINAGL1
NPNT
MYL9
PPP1R12B
RPS4Y1
MTHFD2
C10orf10
RHOB
CDKN1A
MLTK
ID4
MAPRE2
FRZB
GBP2
NFIB
CAV2
PPP1R12A
UBA2
ATF3
ROCK1
FXYD1
CRIP2
CPE
ARPC1A
CSRP1
SPARCL1
KCNMB1
TPM2
ISYNA1
EIF4A2
FLNA
SMOC2
HCFC1R1
BTG1
CRYAB
MCAM
MYLK
GPX3
FOS
PPP1R15A
JUN
MGST3
CYSTM1
SH3BGRL
MFGE8
IER2
JUNB
TPM1
CIRBP
MEF2C
HSPB1
CCNI
NDUFA4L2
CAV1
CD9
MYL6
HMGN2
COX4I2
RGS5
MT2A

## Sheet: Sheet4
Supplementary Table4. Stem like 43 gene signature of DEG for stemlike tumor cell.
BTG1
C10orf10
CAV1
CAV2
CCNI
CIRBP
CKB
CRIP1
CRIP2
CSRP1
DSTN
EGR1
EIF4A2
FLNA
FOS
GADD45B
GBP2
GPRC5C
GPX3
HMGN2
HSPB1
IER2
JUN
JUNB
KLF2
LBH
MFGE8
MLTK
MT2A
MTHFD2
MTRNR2L2
MYL9
NET1
NFIB
PPP1R15A
RAMP1
RHOB
SH3BGRL
TAGLN
TINAGL1
TPM1
TPM2
TSC22D1

## Sheet: Sheet6
Supplementary Table5. Up regulated signature genes for non responder in samsung medical cencer ICB response data
TYPE	pvalue
RAET1K	2.35265e-09
CXCR2P1	2.56867e-07
GRIN3A	5.99556e-07
LAP3	8.15223e-07
FZD3	2.42358e-06
CXCL10	2.54718e-06
TEKT1	2.56753e-06
CXCL11	2.80483e-06
XKRX	4.73049e-06
IFNG	5.10099e-06
WARS1	5.703e-06
GBP1P1	5.74031e-06
CTRL	7.41892e-06
JAKMIP1	7.52362e-06
EML1	7.92169e-06
GBP4	7.92844e-06
TNFSF9	8.33319e-06
FAM163B	1.21461e-05
VSNL1	2.16422e-05
LGALS17A	2.17957e-05
ARHGAP28	2.33803e-05
BATF2	3.29018e-05
IDO1	3.36193e-05
AKAP5	3.45205e-05
ELOVL3	3.64728e-05
KCNJ10	3.65579e-05
GATB	3.88076e-05
DNAAF3	4.08743e-05
HES7	4.17254e-05
FASLG	4.24781e-05
KARS1	4.35846e-05
RWDD4	4.37698e-05
PRKCG	4.42989e-05
KDSR	4.85145e-05
UBE2L6	4.85806e-05
TTC28	4.92091e-05
FBLN1	5.02057e-05
CD274	5.35204e-05
GBP5	5.45918e-05
MMP2	5.61669e-05
PMAIP1	5.93093e-05
SYCE2	5.98644e-05
MAGED1	6.14955e-05
GCHFR	6.20145e-05
PDGFRA	6.35165e-05
RAD51AP2	6.55179e-05
HSBP1L1	6.60758e-05
NDRG1	7.38352e-05
CXCL9	7.40661e-05
ZBED2	7.86807e-05
MNAT1	9.53085e-05
CADM4	9.74162e-05
RCL1	9.94479e-05
FRMD5	0.00010119
PID1	0.000101675
USP43	0.000103713
FAT4	0.00010613
GRIN1	0.000106636
PLXNA2	0.000107656
GNAI1	0.000111827
NAV1	0.000113318
FSCN3	0.000119112
SENP3-EIF4A1	0.000121871
MT1JP	0.00012341
KLRK1	0.000124055
CRTAM	0.000124458
RPL22L1	0.000137798
OR2I1P	0.000141271
HENMT1	0.000149874
ZNF232	0.000151295
DCTD	0.000152601
AKAP3	0.000153778
H3-5	0.000157604
CYSRT1	0.000158063
CNTD1	0.000162068
NXNL1	0.000173244
VRK2	0.000174204
BABAM2	0.000175615
DCHS1	0.000175943
LAMA4	0.000177618
ATP2B1	0.000179521
TMEM107	0.000181037
RPL35	0.000182861
EXOSC9	0.000184239
ARRB1	0.000196192
DMKN	0.000197024
MTND5P20	0.000198755
ELN	0.000200915
FDXR	0.000204461
KLRC1	0.000205563
SKAP2	0.000207093
ZKSCAN2	0.000209913
C1orf52	0.000213186
BST2	0.000215646
HLA-DQB1	0.00022041
ALOX15B	0.000223592
ST6GALNAC4P1	0.000231582
GNL3LP1	0.000234813
CENPH	0.000235369
CCSAP	0.000242
SVIL	0.0002443
CALHM6	0.00024608
TNS1	0.000246273
TTC19	0.000247555
GRB10	0.000249914
DNAJA1	0.000253519
PSG9	0.000254633
SLC66A1L	0.000258454
FSTL1	0.000258871
ZNF530	0.000261184
HAPLN3	0.000268168
PRXL2A	0.000271558
TRIM13	0.000274591
IAPP	0.000275424
RHEBL1	0.000276753
KLF7	0.000277986
PBDC1	0.000278373
EIF4A2P2	0.000280424
HAUS1	0.000282597
LRRC73	0.000286248
TTC24	0.000291551
KRT80	0.000292187
SLCO2A1	0.000292279
MPHOSPH6	0.000292882
CXCL13	0.000295289
EDIL3	0.000297172
KLK6	0.000297222
CNTN4	0.000304887
SIGLEC16	0.000305145
MED14	0.000307728
DCN	0.000322899
PPP1R14D	0.000324255
AIM2	0.000338333
PADI1	0.000341136
APOBEC3H	0.000343207
FBXL16	0.000350237
SLC35F2	0.000354303
PAPLN	0.000357503
CENPU	0.000363694
NKIRAS1	0.000372655
ANGPT1	0.000374541
PARD6A	0.000377835
EHD2	0.00037965
CLBA1	0.000382761
CKLF-CMTM1	0.000390346
ZNF605	0.000393038
LTBP1	0.000396496
CLUAP1	0.000397461
RNASEK-C17orf49	0.000397813
REEP5	0.000398274
ZNF683	0.000402695
CGAS	0.000408409
BEND3P2	0.000414928
MUC16	0.000418699
ARHGEF4	0.00041924
CHMP5	0.000430253
NID1	0.000430859
LAG3	0.000433399
PSMD6	0.000440283
CCT8	0.000445352
SETD6	0.000446774
LYPD3	0.000449207
STMN1	0.000454523
VIL1	0.000459134
PSME2	0.000459618
DDX11L2	0.000462337
PLAAT4	0.000464444
KLHDC7B	0.000465615
GAPDHP58	0.000466222
SSX2IP	0.000466421
SMU1	0.000474562
CCT6P1	0.000477751
CDK5	0.00049027
LONP1	0.000494742
OPALIN	0.000495104
EXOC2	0.000497891
PLD6	0.000499829
TAS2R14	0.000502644
PRR34	0.000507013
TNFSF4	0.000507204
MIP	0.000508068
ARL6IP6	0.000510965
MATN2	0.000518476
ZNF773	0.000521535
SCARA3	0.000524764
ACTBL2	0.000542315
OLFML2A	0.00054504
SH2D1B	0.00054891
NRIP2	0.000549919
YWHAE	0.00055103
TAP1	0.00055606
CKLF	0.00055718
DAB1	0.000569766
EMID1	0.00057836
HLA-DQA1	0.000578497
GPN3	0.000595628
MIA-RAB4B	0.000610364
MND1	0.000623337
PHLDB1	0.000627297
MCF2L	0.000630543
VCAN	0.000638866
ITPRID2	0.000644296
STX1B	0.000646274
HAUS6	0.000647647
FBXO39	0.000647964
OTX1	0.000657281
CYP4F25P	0.000671105
GUF1	0.000674354
FRS3	0.00068059
AKR1E2	0.000681291
PLAT	0.000690351
DPP7	0.000691234
KCNK13	0.000693265
FBLN5	0.00069495
PARP9	0.000698847
SGCE	0.00069952
TNS2	0.0007028
PRDM2	0.000709573
CPT1A	0.00071021
DAAM2	0.000714657
KREMEN2	0.000730033
RFPL3	0.000732416
PTGES3P1	0.00074321
SLFN13	0.000745204
TMSB10	0.000745543
SLC31A2	0.000747205
CAMK2N2	0.000753679
SH3PXD2A	0.000777917
WBP1LP2	0.000792209
FAM13C	0.00079284
COL6A2	0.000795701
IFIH1	0.000802696
DDR2	0.00082404
ACTR8	0.000845077
MYLK	0.000850018
ARID3C	0.000865923
MFSD12	0.000870401
CLTA	0.000872765
GTF2A2	0.000888619
PCDH18	0.000892236
SDK1	0.000901151
LACTB	0.000901473
SMIM43	0.000903397
TCEA1P4	0.000907092
GRHPR	0.000907984
SIX4	0.000923527
IL32	0.000929535
ATPAF2	0.000934509
AUNIP	0.000935421
IL1R1	0.000937184
AANAT	0.00093751
TMEM117	0.000941315
MCIDAS	0.000964591
LMTK3	0.000973965
THOP1	0.000975576
SPA17	0.000994503
CDCA4	0.000995603

## Sheet: Sheet5
Supplementary Table6. Shared 12 signature genes of stemlike tumor cell and fibroblasts and up regulated gene for non responder
FBLN1
MMP2
PDGFRA
BST2
FSTL1
DCN
VCAN
PLAT
FBLN5
TMSB10
COL6A2
IL32
